# Supplementary material for: Structural basis of spike RBM-specific human antibodies counteracting broad SARS-CoV-2 variants
Source: Commun Biol. 2023 Apr 11;6:395. doi: 10.1038/s42003-023-04782-6 (PMC10088672; doi:10.1038/s42003-023-04782-6)
Supplement: Supplementary file 4 — Supplementary Data 1 [file 42003_2023_4782_MOESM4_ESM.xlsx]

## Sheet: Fig. 1a
Wuhan
	17-55	11-15	8-10	Uninfected
NCV01	1132
NCV02	5874
NCV04	1981
NCV07	6668
NCV08	1012
NCV17		3347
NCV09		779
NCV13		44
NCV14		317
NCV16		1732
NCV18		116
NCV05			391
NCV11			204
NCV15			23
NCV03			41
NCV06			69
NCV12			190
HD001				10
HD002				10
HD003				10
HD004				10
HD007				10
Delta
	17-55	11-15	8-10	Uninfected
NCV01	666
NCV02	5616
NCV04	1161
NCV07	1036
NCV08	88
NCV17		1522
NCV09		108
NCV13		317
NCV14		23
NCV16		406
NCV18		69
NCV05			69
NCV11			93
NCV15			30
NCV03			33
NCV06			170
NCV12			44
HD001				10
HD002				10
HD003				10
HD004				10
HD007				10
Omicron BA.1
	17-55	11-15	8-10	Uninfected
NCV01	33
NCV02	85
NCV04	10
NCV07	9
NCV08	9
NCV17		13
NCV09		19
NCV13		13
NCV14		10
NCV16		10
NCV18		10
NCV05			39
NCV11			10
NCV15			10
NCV03			10
NCV06			10
NCV12			19
HD001				10
HD002				10
HD003				10
HD004				10
HD007				10

## Sheet: Fig. 1d
VH						VL
Percentages of amino acid replacement						Percentages of amino acid replacement
FR1	CDR1	FR2	CDR2	FR3		FR1	CDR1	FR2	CDR2	FR3
4	37.5	5.9	0	13.2		0	0	5.9	0	2.8
0	0	0	0	2.6
0	0	0	0	0		0	0	0	0	0
0	30	0	0	0		0	0	0	0	0
0	0	5.9	14.3	2.6		4	0	0	0	0
0	25	0	12.5	2.6		4	33.3	0	0	0
0	0	0	12.5	0
0	10	0	0	5.3		0	0	5.9	33.3	2.8
0	12.5	5.9	0	2.6		4	0	5.9	33.3	0
0	0	5.9	12.5	0		0	16.7	0	0	0
0	10	0	0	7.9		0	33.3	0	0	0
0	0	5.9	12.5	5.3		3.8	16.7	0	0	2.8
0	30	0	14.3	0		0	0	5.9	0	0
0	0	0	0	0		0	0	0	0	2.8
4	12.5	0	0	10.5		0	16.7	0	0	0
4	0	0	12.5	2.6		0	0	0	33.3	2.8
24	12.5	0	12.5	2.6		0	33.3	5.9	0	0
0	0	0	12.5	10.5		0	11.1	0	33.3	0
0	10	0	0	0		0	0	0	0	0
0	0	5.9	37.5	0		0	0	5.9	0	0
4	25	0	12.5	2.6		0	14.3	0	33.3	0
4	12.5	5.9	12.5	0		4	0	5.9	0	0
0	25	5.9	12.5	2.6		28	0	0	33.3	0
0	12.5	5.9	25	2.6		0	16.7	5.9	0	0
0	0	11.8	12.5	2.6		0	0	0	0	0
8	25	11.8	12.5	2.6		0	16.7	5.9	33.3	0
0	12.5	0	0	2.6		0	0	0	0	0
0	12.5	0	12.5	2.6		0	0	0	0	0
4	12.5	0	0	5.3		0	0	0	0	0
0	0	0	12.5	0		0	0	0	0	0
4	12.5	5.9	12.5	2.6		0	0	0	33.3	0
4	0	5.9	0	5.3		0	16.7	0	0	2.8
8	12.5	0	12.5	2.6		0	0	0	0	0
0	0	0	0	0		0	0	0	0	0
0	12.5	0	12.5	2.6		0	16.7	0	0	0
0	12.5	0	12.5	7.9		28	50	5.9	33.3	2.8
8	0	5.9	25	5.3		0	14.3	5.9	0	2.8
4	0	5.9	0	5.3		0	0	0	0	0
16	12.5	29.4	42.9	26.3		7.7	0	11.8	33.3	8.3
4	12.5	0	12.5	7.9		0	0	0	0	2.8
0	12.5	5.9	28.6	5.3		3.8	8.3	0	0	2.8
0	0	0	0	2.6		0	0	5.9	0	0
4	25	0	0	2.6		0	16.7	5.9	0	0
0	25	0	25	10.5		0	0	0	0	2.8
0	0	5.9	12.5	7.9		0	0	0	33.3	2.6
0	25	17.6	0	2.6		7.7	16.7	5.9	0	2.8
0	0	0	0	0		0	0	0	0	0
0	0	5.9	0	5.3		0	0	0	0	2.8
8	0	5.9	25	5.3		7.7	0	5.9	0	2.8
0	0	0	0	10.5		0	0	11.8	0	0
0	10	0	42.9	2.6		0	0	5.9	0	2.8
0	12.5	5.9	12.5	7.9		0	16.7	0	0	0
0	0	0	0	0		4	28.6	5.9	14.3	8.3
0	0	0	0	0		0	0	0	0	0
0	0	0	0	0		0	0	0	0	0
4	0	5.9	25	2.6		0	0	5.9	0	5.6
8	0	5.9	0	10.5		0	71.4	5.9	0	2.8
0	0	0	0	0		0	0	0	0	0
20	37.5	17.6	25	31.6		7.7	57.1	11.8	0	13.9
0	0	0	0	0		0	0	0	0	0
0	0	0	0	0		4	0	0	0	0
0	0	0	0	0		0	0	0	0	0
8	50	17.6	37.5	21.1		23.1	0	29.4	33.3	27.8
0	0	0	0	0		0	0	0	0	0
0	0	0	0	0		0	0	0	0	0
0	0	0	0	0		0	0	0	0	0
0	25	5.9	50	13.2		0	25	5.9	66.7	8.3
0	0	0	0	0		0	0	0	0	0
0	0	0	0	2.6		0	16.7	0	0	0
0	0	0	0	0		0	0	0	0	0
0	0	0	0	0		4	0	0	0	0
0	0	0	0	0		0	0	5.9	0	0
0	0	0	0	0		0	0	0	0	0
0	0	0	0	0		0	0	0	0	0
0	0	0	0	0		0	0	0	0	0
0	0	0	0	0		0	0	0	0	0
0	0	0	0	0		0	0	0	0	0
0	0	0	0	2.6		0	0	0	0	0
0	0	0	0	0		0	0	0	0	0
0	0	0	0	0		0	0	0	0	0
4	37.5	5.9	10	7.9		0	11.1	0	100	11.1
0	25	17.6	14.3	15.8		7.7	50	0	33.3	11.1
0	0	0	0	2.6		0	0	0	0	0
0	0	0	0	2.6		0	0	0	0	0
0	0	0	0	0		0	0	0	0	0
0	0	0	0	0		0	0	0	0	0
0	0	0	0	0		0	0	0	0	2.8
0	0	0	0	0		0	0	0	0	0
0	0	0	0	0		0	0	0	0	0
4	37.5	11.8	25	0		3.8	0	0	33.3	2.8
0	0	0	0	0		0	12.5	0	0	0
0	25	0	14.3	7.9		3.8	33.3	0	0	2.8
12	12.5	5.9	37.5	13.2		3.8	33.3	11.8	0	8.3
0	0	0	0	0		0	57.1	11.8	0	8.3
0	0	0	0	0		0	0	0	33.3	0
0	0	0	0	0		0	0	0	33.3	0
0	0	0	0	2.6		0	0	0	0	0
0	0	0	0	0		0	0	0	0	0
0	0	0	0	0		0	0	0	0	0
0	12.5	0	0	0		0	0	0	0	0
0	0	0	12.5	0		0	0	0	0	0
4	0	0	14.3	2.6		3.8	0	0	0	0

## Sheet: Fig. 1e
Exp. 1						Exp. 1						Exp. 1						Exp. 1
Wuhan RBD	Abs, % of max					Alpha RBD	Abs, % of max					Delta RBD	Abs, % of max					Beta RBD	Abs, % of max
Ab conc (ng/ml)	NCV1SG17	NCV1SG23	NCV2SG48	NCV2SG53		Ab conc (ng/ml)	NCV1SG17	NCV1SG23	NCV2SG48	NCV2SG53		Ab conc (ng/ml)	NCV1SG17	NCV1SG23	NCV2SG48	NCV2SG53		Ab conc (ng/ml)	NCV1SG17	NCV1SG23	NCV2SG48	NCV2SG53
2000	98.7078	95.8091	100	90.7348		2000	93.4493	93.318	97.9618	92.0298		2000	91.4661	92.7617	98.9234	100		2000	2.61845	96.3211	95.0073	4.36409
666.667	100	98.603	92.7752	95.2077		666.667	94.7799	97.5806	93.8854	96.1743		666.667	94.8578	94.8775	92.823	98.263		666.667	0.124688	100	91.0426	3.74065
222.222	95.825	96.1583	91.1697	93.6102		222.222	98.3623	98.8479	92.2293	100		222.222	87.7462	99.4432	94.4976	98.139		222.222	0.249377	76.7559	87.812	6.10973
74.0741	87.8728	82.305	84.1743	89.8829		74.0741	87.2057	85.4839	95.6688	94.7928		74.0741	94.6389	86.1915	92.3445	97.5186		74.0741	0.124688	53.8462	84.141	4.61347
24.6914	65.3082	71.1292	62.7294	77.2098		24.6914	64.5855	73.9631	75.0318	78.1084		24.6914	77.3523	71.6036	62.9187	87.5931		24.6914	0.124688	29.2642	62.7019	1.99501
8.23045	28.7276	36.4377	32.9128	43.983		8.23045	37.6663	39.1705	48.535	44.7396		8.23045	46.9365	37.5278	35.4067	62.7792		8.23045	0.374065	12.3746	30.9838	0.997506
2.74348	8.15109	11.2922	10.5505	17.1459		2.74348	12.0778	13.2488	18.2166	15.8342		2.74348	14.7702	12.8062	10.5263	27.4194		2.74348	0	3.34448	7.48899	0.498753
0.914495	0.198807	0	0	0.106496		0.914495	0.716479	0	0	0.21254		0.914495	0.875274	0	0	0.372208		0.914495	0	0	0	0.249377
Exp. 2						Exp. 2						Exp. 2						Exp. 2
Wuhan RBD	Abs, % of max					Alpha RBD	Abs, % of max					Delta RBD	Abs, % of max					Beta RBD	Abs, % of max
Ab conc (ng/ml)	NCV1SG17	NCV1SG23	NCV2SG48	NCV2SG53		Ab conc (ng/ml)	NCV1SG17	NCV1SG23	NCV2SG48	NCV2SG53		Ab conc (ng/ml)	NCV1SG17	NCV1SG23	NCV2SG48	NCV2SG53		Ab conc (ng/ml)	NCV1SG17	NCV1SG23	NCV2SG48	NCV2SG53
2000	94.4334	95.9255	99.7706	92.0128		2000	95.087	94.8157	100	95.3241		2000	94.9672	92.9844	99.7608	97.3945		2000	2.61845	94.1472	100	4.36409
666.667	97.1173	100	95.8716	96.1661		666.667	96.3153	98.3871	99.3631	92.5611		666.667	97.4836	94.098	95.3349	98.0149		666.667	0.124688	97.3244	95.8884	3.61596
222.222	93.0417	96.5076	93.922	100		222.222	98.3623	100	97.707	98.831		222.222	89.4967	100	100	97.0223		222.222	0.124688	74.5819	95.7416	6.10973
74.0741	84.9901	87.078	86.2385	94.7817		74.0741	88.2293	88.7097	95.7962	92.5611		74.0741	92.5602	89.1982	90.7895	94.5409		74.0741	0.124688	54.3478	84.2878	4.48878
24.6914	61.2326	71.5949	67.6606	78.0618		24.6914	67.8608	74.5392	78.0892	76.0893		24.6914	74.9453	71.6036	67.1053	85.1117		24.6914	0.124688	28.0936	64.1703	1.99501
8.23045	27.5348	37.8347	36.0092	44.6219		8.23045	37.7687	39.2857	50.3185	45.3773		8.23045	42.8884	37.7506	37.3206	60.2978		8.23045	0.374065	11.7057	34.0675	0.872818
2.74348	7.35586	11.7579	11.9266	15.655		2.74348	10.9519	13.5945	19.8726	15.8342		2.74348	13.4573	12.9176	10.6459	25.9305		2.74348	0	3.34448	9.10426	0.498753
0.914495	0	0.232829	0.344037	0		0.914495	0.204708	0.230415	0.636943	0.10627		0.914495	0	0.111359	0.239234	0.248139		0.914495	0	0.167224	1.32159	0.374065
Exp. 3						Exp. 3						Exp. 3						Exp. 3
Wuhan RBD	Abs, % of max					Alpha RBD	Abs, % of max					Delta RBD	Abs, % of max					Beta RBD	Abs, % of max
Ab conc (ng/ml)	NCV1SG17	NCV1SG23	NCV2SG48	NCV2SG53		Ab conc (ng/ml)	NCV1SG17	NCV1SG23	NCV2SG48	NCV2SG53		Ab conc (ng/ml)	NCV1SG17	NCV1SG23	NCV2SG48	NCV2SG53		Ab conc (ng/ml)	NCV1SG17	NCV1SG23	NCV2SG48	NCV2SG53
2000	95.4274	96.1583	99.5413	90.4153		2000	97.9529	94.9309	100	96.3868		2000	96.8271	93.2071	99.7608	96.0298		2000	2.74314	93.8127	99.8532	4.36409
666.667	97.2167	98.9523	95.9862	94.6752		666.667	99.0788	97.9263	99.7452	92.2423		666.667	100	93.7639	95.8134	97.8908		666.667	0.249377	96.6555	94.8605	3.74065
222.222	94.2346	95.8091	93.922	92.9712		222.222	100	99.6544	98.2166	98.0871		222.222	93.8731	99.1091	99.4019	95.5335		222.222	0.249377	73.913	94.1263	5.86035
74.0741	85.4871	86.8452	87.2706	88.7114		74.0741	90.8905	89.4009	94.0127	91.6047		74.0741	94.3107	88.7528	89.8325	92.6799		74.0741	0.249377	53.8462	82.9662	4.48878
24.6914	62.1272	71.0128	67.4312	75.9318		24.6914	68.3726	73.8479	77.4522	75.4516		24.6914	73.9606	70.8241	66.1483	83.6228		24.6914	0.249377	28.0936	62.9956	1.99501
8.23045	28.1312	38.1839	36.1239	42.5985		8.23045	37.2569	39.6313	50.3185	45.271		8.23045	42.4508	37.8619	36.9617	59.1811		8.23045	0.374065	11.7057	33.3333	0.997506
2.74348	6.95825	11.8743	12.156	16.5069		2.74348	10.9519	13.8249	19.7452	15.7279		2.74348	13.3479	13.029	10.5263	25.4342		2.74348	0.124688	3.34448	8.51689	0.498753
0.914495	0	0.349243	0.458716	0.106496		0.914495	0	0.345622	0.636943	0		0.914495	0	0.111359	0.119617	0		0.914495	0	0.167224	0.734214	0.374065

## Sheet: Fig. 1f
Exp. 1
Omicron BA.1 RBD	Abs, % of max
Ab conc (ng/ml)	NCV1SG17	NCV1SG23	NCV2SG48	NCV2SG53	REGN10933	REGN10987
228.624	5.45906	0.496278	100	34.2432	8.933	1.48883
76.2079	3.97022	0	96.2779	15.8809	4.4665	1.48883
25.4026	3.47395	0.496278	45.9057	8.933	3.47395	1.98511
8.46754	2.97767	0.992556	16.3772	5.95533	4.96278	2.48139
2.82252	1.48883	0.496278	0	0	1.98511	0.496278
Exp. 2
Omicron BA.1 RBD	Abs, % of max
Ab conc (ng/ml)	NCV1SG17	NCV1SG23	NCV2SG48	NCV2SG53	REGN10933	REGN10987
685.871	3.95137	0.303951	67.4772	29.1793	11.5502	2.73556
228.624	3.34347	0.303951	100	24.924	5.47112	0.911854
76.2079	2.43161	0	52.2796	13.6778	2.73556	0.911854
25.4026	2.12766	0.303951	27.0517	9.42249	2.12766	1.21581
8.46754	1.82371	0.607903	15.1976	7.59878	3.03951	1.51976
2.82251	0.911854	0.303951	9.42249	3.95137	1.21581	0.303951
