# Supplementary material for: Structural basis of spike RBM-specific human antibodies counteracting broad SARS-CoV-2 variants
Source: Commun Biol. 2023 Apr 11;6:395. doi: 10.1038/s42003-023-04782-6 (PMC10088672; doi:10.1038/s42003-023-04782-6)
Supplement: Supplementary file 5 — Supplementary Data 2 [file 42003_2023_4782_MOESM5_ESM.xlsx]

## Sheet: Fig.2a-Wuhan
Ab conc.(ug/ml)	NCV1SG17	NCV1SG17	NCV1SG23	NCV1SG23	NCV2SG48	NCV2SG48	SG53	SG53	REGN10933	REGN10933	REGN10987	REGN10987
1	99.9425	99.9521	99.9567	99.9086	99.9171	99.9467	99.964	99.8396	99.952	99.9606	97.606	98.4222
0.25	99.9282	99.9008	99.6844	99.6985	99.1974	98.4089	99.9225	99.8221	99.9337	99.9185	96.3415	95.6048
0.0625	99.8707	99.87	98.1064	98.8064	79.8352	81.0358	99.8588	99.8849	99.9429	99.682	89.1077	84.9093
0.015625	99.842	99.7674	75.2526	82.0593	44.6167	47.583	99.7786	99.8396	97.845	96.481	72.8017	77.9948
0.003906	98.3446	92.8402	56.4061	49.9703	12.4346	13.5029	91.6964	86.9568	89.5542	87.0858	58.2679	58.4299
0.000977	78.5762	78.5273	31.5976	17.2754	13.0794	22.8452	60.1982	52.579	72.3828	63.6659	35.2591	25.1733
0.000244	34.838	23.5936	22.0814	0.563312	11.0796	17.7654	22.6701	32.4423	49.6184	36.5996	16.5539	-0.42982
6.1e-05	8.0079	5.20995	11.6922	1.46004	6.15177	21.5664	16.5988	0	0	15.5686	17.6886	0
1.53e-05	0	0	0	5.5235	0	17.0848	0.604777	0	0	13.2677	8.45288	0
3.81e-06	0	0	0	0	0	0	0	0	0	0	0	0

## Sheet: Fig.2a-Alpha
Ab conc.(ug/ml)	NCV1SG17	NCV1SG17	NCV1SG23	NCV1SG23	NCV2SG48	NCV2SG48	NCV2SG53	NCV2SG53	REGN10933	REGN10933	REGN10987	REGN10987
1	99.9359	99.9403	99.9075	99.8942	99.1354	99.2423	99.9011	99.82	99.7846	99.8927	99.8394	99.776
0.25	99.8238	99.7796	99.0137	98.7087	95.8041	95.7237	99.8695	99.7558	99.7577	99.8498	98.7367	99.493
0.0625	99.6072	99.616	92.5651	90.909	67.4909	70.2259	99.7518	99.6833	99.4615	98.2195	94.1866	94.8476
0.015625	98.3371	98.5039	68.2267	65.4561	33.5599	33.2467	99.6806	99.5653	98.7615	99.6246	90.0327	95.6022
0.003906	78.4314	75.3113	32.8368	21.0063	1.31408	5.55443	92.7086	91.4224	83.8864	90.9583	86.2641	88.4454
0.000977	27.008	5.75101	8.23328	-1.25556	-8.2001	5.36454	43.4442	41.0222	30.8474	65.1526	49.264	81.1
0.000244	0	0	0	0	0	0	0	0	16.2684	29.9512	5.25668	21.1224
6.1e-05	0	0	0	0	0	0	0	0	26.7147	30.3695	22.1187	25.2609
1.53e-05	0	0	0	0	0	0	0	0	0.996163	12.8064	0	10.5877
3.81e-06	0	0	0	0	0	0	0	0	0	0	0	0

## Sheet: Fig.2a-Beta
Ab conc.(ug/ml)	NCV1SG17	NCV1SG17	NCV1SG23	NCV1SG23	NCV2SG48	NCV2SG48	NCV2SG53	NCV2SG53	REGN10933	REGN10933	REGN10987	REGN10987
1	15.8221	15.801	99.1571	99.3848	99.8863	99.8993	21.1439	0.720565	63.1657	67.5594	97.3875	99.8751
0.25	-10.565	-0.15468	92.2397	93.3149	99.8958	99.5089	11.8693	8.3954	27.9881	14.9202	98.2913	99.2133
0.0625	-7.55221	6.64113	66.6694	66.1138	97.1299	93.0114	0.272268	5.9203	13.842	2.05838	98.5266	94.8305
0.015625	-15.8172	-3.49869	27.7803	29.0962	79.9564	86.1109	10.7756	-8.77737	34.3299	8.26964	88.448	88.9742
0.003906	-5.5155	-2.86794	2.59781	5.83835	51.7382	36.0448	3.51498	-12.9007	31.8838	-15.4198	76.7473	82.2064
0.000977	-9.17724	2.70363	-18.5386	-12.222	44.8044	19.3981	20.907	-6.19593	28.6352	-5.70569	44.0723	43.1729
0.000244	0	0	0	0	31.1878	21.6017	0	0	30.2142	4.35751	-2.81062	8.31616
6.1e-05	0	0	0	0	5.21929	4.89832	0	0	36.9055	0	0	0
1.53e-05	0	0	0	0	32.3435	11.4777	0	0	32.958	0	0	0
3.81e-06	0	0	0	0	0	0	0	0	0	0	0	0

## Sheet: Fig.2a-Delta
Ab conc.(ug/ml)	NCV1SG17	NCV1SG17	NCV1SG23	NCV1SG23	NCV2SG48	NCV2SG48	NCV2SG53	NCV2SG53	REGN10933	REGN10933	REGN10987	REGN10987
1	99.92	99.9325	99.9281	99.9276	99.9314	99.9224	99.3015	99.7617	99.9083	99.9501	98.0982	96.3456
0.25	99.9235	99.7301	98.8809	99.5175	95.3066	96.9685	97.943	98.9653	99.9469	99.9342	95.7038	95.4653
0.0625	98.3264	99.0376	88.9377	85.1209	77.6448	75.6252	97.7175	97.4302	99.7588	99.8911	84.3275	82.3345
0.015625	96.2213	96.5494	58.0696	51.7148	25.1794	43.2931	85.8097	90.3504	99.2136	98.773	67.4067	63.4432
0.003906	86.1099	82.269	40.964	40.7854	14.4695	26.5578	64.7623	69.1094	93.378	83.0457	44.5123	45.5134
0.000977	38.8483	34.9985	3.62414	-3.74187	-1.72409	12.8022	26.516	32.5635	64.1449	51.591	5.39847	3.65258
0.000244	13.6743	8.38285	-2.15215	6.38344	2.48391	0	7.68088	12.7027	23.0599	29.5553	0	0
6.1e-05	0	0	7.03267	7.59365	2.27549	0	20.1551	21.7924	0	8.62061	0	0
1.53e-05	0	0	0	8.39777	2.00638	0	0	0	0	0	0	0
3.81e-06	0	0	0	0	0	0	0	0	0	0	0	0

## Sheet: Fig.2a-BA.1
Ab conc.(ug/ml)	NCV1SG17	NCV1SG17	NCV1SG23	NCV1SG23	NCV2SG48	NCV2SG48	NCV2SG53	NCV2SG53	REGN10933	REGN10933	REGN10987	REGN10987
10	27.5334	29.5271	26.429	27.8963	92.9188	94.4088	30.9233	14.6103	46.4321	37.8944	25.9305	16.5047
2.5	12.4527	-2.62701	6.07926	12.0323	71.2123	77.2655	23.2223	9.90575	12.7099	17.0369	19.1641	5.74203
0.625	5.56376	0.968616	-2.73629	5.50972	41.5575	45.7471	14.9331	4.52649	12.8941	10.6864	14.7602	-1.23826
0.15625	11.5568	14.4461	10.8199	10.4997	19.5326	28.3617	9.70063	6.29054	-1.54682	2.27498	6.476	2.77578
0.039063	27.5367	24.288	9.05048	10.2343	10.4204	20.4969	14.3513	2.4063	-4.14123	7.08569	10.1882	-1.88134
0.009766	-0.80052	-1.9574	-5.18538	3.24407	-6.49992	14.8403	10.2546	-9.89294	-4.82042	-9.67231	16.9387	-2.02985
0.002441	-4.18104	4.1526	-9.65002	0.326372	0.629024	10.8157	8.72313	-1.11668	-8.38704	5.11434	6.46194	5.1435
0.00061	9.31308	2.65344	-8.98665	-5.00931	-5.61347	8.22177	9.7317	-7.93246	0.708835	1.72	3.86819	5.06368
0.000153	3.79743	0	-4.68191	0	-3.98832	0	-0.97006	0	-1.57561	9.09956	5.30872	-14.0348
3.81e-05	0	0	0	0	0	0	0	0	0	0	0	0

## Sheet: Fig.2a-BA 2 
Ab conc.(ug/ml)	NCV1SG17	NCV1SG17	NCV1SG23	NCV1SG23	NCV2SG48	NCV2SG48	NCV2SG53	NCV2SG53	REGN10933	REGN10933	REGN10987	REGN10987
10	33.953	12.8992	92.7574	94.2335	93.9675	88.6482	39.3956	13.0162	56.647	13.919	89.8589	82.6922
2.5	-4.60533	17.1141	78.9942	84.0974	57.856	73.2941	-4.3264	5.5721	10.0662	-5.81679	61.8549	52.0759
0.625	18.6743	9.57535	53.0516	60.9593	18.0236	56.7817	-8.98885	3.03674	14.8502	11.0742	24.1536	23.6546
0.15625	10.1423	9.43133	28.8825	38.8393	7.25849	30.1178	-3.17634	8.57381	-2.83932	13.2636	8.54693	23.8548
0.039063	46.2388	19.7516	28.8599	4.10044	20.3661	25.483	15.5606	20.0596	28.7599	15.8433	14.4192	18.6162
0.009766	18.0672	14.4564	9.632	12.3473	-1.53073	10.6653	-9.75057	15.7004	15.5256	4.62296	-0.74362	1.22027
0.002441	23.6801	6.65437	32.4068	-13.6455	-1.79736	13.0114	-8.97889	8.19722	0.490157	9.09565	-0.59954	2.8028
0.00061	17.9492	3.76713	22.5401	-1.65506	-11.1936	24.1833	-9.34233	-1.42751	14.9617	21.0966	-14.5772	6.40879
0.000153	0.510064	-5.941	14.7695	-0.77061	-5.8206	17.3177	-6.20084	0	-1.77134	0	-5.29129	-8.11764
0	0	0	0	0	0	0	0		0		0	0

## Sheet: Fig.2a-BA.2.12.1
Ab conc.(ug/ml)	NCV1SG17	NCV1SG17	NCV1SG23	NCV1SG23	NCV2SG48	NCV2SG48	NCV2SG53	NCV2SG53	REGN10933	REGN10933	REGN10987	REGN10987
10	10.4075	6.46269	64.5126	63.8134	91.2652	91.5559	7.37556	14.4086	35.0056	33.4558	80.166	77.4465
2.5	8.47719	-13.7066	41.6884	23.1767	77.9772	73.9873	-1.70276	-0.54157	22.632	22.4351	54.7216	52.2522
0.625	9.46627	-2.6813	23.2324	12.3628	53.2353	53.5719	-5.4794	18.1668	15.7035	16.8719	30.1163	26.4505
0.15625	3.52011	4.56733	13.8598	-4.5553	33.2416	28.5502	6.98352	2.16376	17.2191	10.3094	12.8542	17.2684
0.039063	-3.91318	3.80591	15.4965	9.7818	24.8101	5.23918	1.36299	20.2786	24.4741	16.3182	8.29954	16.5687
0.009766	8.49818	-2.9826	14.8872	5.66341	16.756	0.404478	-6.4033	8.56521	21.2854	18.3009	3.15712	0.074701
0.002441	5.81086	-5.80287	5.35266	7.52124	14.7093	10.2202	0.780158	-3.72268	32.5707	20.0576	7.40571	2.15388
0.00061	-4.29575	12.8191	2.02288	2.353	16.2787	3.53918	-11.3156	9.52562	16.4654	17.6044	9.25841	6.71315
0.000153	7.42629	-8.93962	10.6477	-18.3757	15.8884	6.21706	-3.36631	-8.836	20.9334	-2.29056	6.04264	1.25872
0	0	0	0	0	0	0	0	0	0	0	0	0

## Sheet: Fig.2a-BA 4(5)
Ab conc.(ug/ml)	NCV1SG17	NCV1SG17	NCV1SG23	NCV1SG23	NCV2SG48	NCV2SG48	NCV2SG53	NCV2SG53	REGN10933	REGN10933	REGN10987	REGN10987
10	13.2747	7.74077	93.8183	89.0369	97.5048	92.9555	31.5808	17.9267	3.48331	8.96442	92.1053	89.9086
2.5	18.7292	2.9478	62.7785	60.4043	95.2001	89.0946	23.6072	3.99007	11.1393	-9.60048	71.518	74.8857
0.625	-0.1564	-4.79298	44.408	44.019	61.7224	64.2131	-16.5564	-24.4177	20.7547	7.83145	49.5347	55.4866
0.15625	7.07722	18.3168	29.9257	3.25803	38.7281	27.8167	-21.2221	16.1321	-15.2213	13.6951	36.2484	22.42
0.039063	10.5572	13.5014	8.49716	-34.7444	16.9815	4.80921	6.87674	10.5956	-7.1299	-18.8432	11.441	34.2587
0.009766	12.7273	-3.93789	-4.54347	-28.0618	12.8227	9.30233	20.3691	9.08744	1.50581	3.37905	6.41849	16.0189
0.002441	-6.82307	18.8119	12.8659	-12.5089	4.38399	1.69338	-23.5289	12.0848	16.4187	3.31942	22.561	22.1587
0.00061	5.14174	-0.58506	-24.1372	-20.2854	21.4867	10.1151	3.89972	0	29.7714	3.87597	17.3139	29.3925
0.000153	0	0	0	0	0	0	0		0	0	0	0

## Sheet: Fig.2a-D614G
Ab conc.(ug/ml)	NCV8SG102(NC)	NCV8SG102(NC)	NCV1SG17	NCV1SG17	NCV1SG23	NCV1SG23	NCV2SG48	NCV2SG48	NCV2SG53	NCV2SG53
1	-9.63137	5.46945	99.9493	99.9349	99.901	99.3246	99.8112	99.3128	99.9661	99.9784
0.25	-14.315	-2.52887	99.9327	99.9133	99.7583	99.797	93.5565	95.1713	99.9513	99.9615
0.0625	-39.0212	-20.6925	99.9135	99.8799	86.6159	93.7168	54.0991	55.2748	99.929	99.9501
0.015625	-45.0266	-13.5879	99.6124	98.6798	49.7308	36.3927	9.39109	7.36036	99.8882	99.9004
0.003906	-50.0059	-13.069	88.9007	91.1559	12.2871	5.59103	-0.16199	-4.78128	96.1347	97.2363
0.000977	-25.5656	-9.88288	55.5092	49.0994	-6.3455	-28.6219	-13.0715	-22.8513	65.1734	65.0694
0.000244	-24.8899	-8.30351	-6.14908	8.8461	-2.89201	-20.9111	-13.3856	0.350842	28.2146	34.489
6.1e-05	0	0	0	0	0	0	0	0	0	0

## Sheet: Fig.2a-Kappa
Ab conc.(ug/ml)	NCV8SG102(NC)	NCV8SG102(NC)	NCV1SG17	NCV1SG17	NCV1SG23	NCV1SG23	NCV2SG48	NCV2SG48	NCV2SG53	NCV2SG53
1	-2.75679	15.4025	61.6878	72.6475	98.377	99.892	99.8469	99.8361	64.4081	63.4646
0.25	-0.70573	1.53733	14.622	30.746	99.1616	95.8521	88.7554	94.3062	5.76745	22.6314
0.0625	-4.6103	9.99029	-19.6709	-7.7902	67.5961	80.7491	60.8395	59.2397	-7.1189	3.6018
0.015625	-7.74932	1.12385	-26.1404	-21.9728	14.4492	39.0775	24.7139	-14.0271	-8.52187	3.98426
0.003906	-10.595	-0.05165	-15.6224	-14.2468	-24.9563	-3.90906	-23.6337	-10.3028	-22.182	-5.17309
0.000977	-4.02311	-3.25632	-20.549	-36.7831	-22.9544	6.72555	-14.5091	-21.3046	-10.2665	14.3362
0.000244	0	0	-71.4549	-0.99862	-29.7156	-1.43768	-30.1467	-18.1853	0	0

[truncated: 2 more sheets: Fig.2a-Lambda, Fig.2a-Delta plus]
