# Supplementary material for: Structural basis of spike RBM-specific human antibodies counteracting broad SARS-CoV-2 variants
Source: Commun Biol. 2023 Apr 11;6:395. doi: 10.1038/s42003-023-04782-6 (PMC10088672; doi:10.1038/s42003-023-04782-6)
Supplement: Supplementary file 6 — Supplementary Data 3 [file 42003_2023_4782_MOESM6_ESM.xlsx]

## Sheet: Fig. 4e
SARS-Cov2-S	WH-1		Alpha		Beta		Delta		D614G		BA.1		BA.2		BA.2.12		BA.4/5
mAb	NCV2SG48		NCV2SG48		NCV2SG48		NCV2SG48		NCV2SG48		NCV2SG48		NCV2SG48		NCV2SG48		NCV2SG48
concentration(mg/ml)
10											92.9188	94.4088	93.9675	88.6482	91.2652	91.5559	97.5048	92.9555
2.5											71.2123	77.2655	57.856	73.2941	77.9772	73.9873	95.2001	89.0946
1	99.9171	99.9467	99.1354	99.2423	99.8863	99.8993	99.9314	99.9224	99.8112	99.3128
0.625											41.5575	45.7471	18.0236	56.7817	53.2353	53.5719	61.7224	64.2131
0.25	99.1974	98.4089	95.8041	95.7237	99.8958	99.5089	95.3066	96.9685	93.5565	95.1713
0.15625											19.5326	28.3617	7.25849	30.1178	33.2416	28.5502	38.7281	27.8167
0.0625	79.8352	81.0358	67.4909	70.2259	97.1299	93.0114	77.6448	75.6252	54.0991	55.2748
0.039063											-6.49992	14.8403	20.3661	25.483	24.8101	5.23918	16.9815	4.80921
0.015625	44.6167	47.583	33.5599	33.2467	79.9564	86.1109	25.1794	43.2931	-0.16199	-4.78128
0.009766											0.629024	10.8157	-1.53073	10.6653	16.756	0.404478	12.8227	9.30233
0.003906	12.4346	13.5029	1.31408	5.55443	51.7382	36.0448	14.4695	26.5578	-13.0715	-22.8513
0.002441											-5.61347	8.22177	-1.79736	13.0114	14.7093	10.2202	4.38399	1.69338
0.000977	13.0794	22.8452	-8.2001	5.36454	44.8044	19.3981	-1.72409	12.8022	-13.3856	0.350842
0.00061											-3.98832	0	-11.1936	24.1833	16.2787	3.53918	21.4867	10.1151
0.000244	11.0796	17.7654	0	0	31.1878	21.6017	2.48391	0	0	0
0.000153											0	0	-5.8206	17.3177	15.8884	6.21706	0	0
6.1e-05	6.15177	21.5664	0	0	5.21929	4.89832	2.27549	0	0	0
SARS-Cov2-S	WH-1		Alpha		Beta		Delta		D614G		BA.1		BA.2		BA.2.12		BA.4/5
mAb	NCV2SG48-GL		NCV2SG48-GL		NCV2SG48-GL		NCV2SG48-GL		NCV2SG48-GL		NCV2SG48-GL		NCV2SG48-GL		NCV2SG48-GL		NCV2SG48-GL
concentration(mg/ml)
10	99.1806	98.8415	36.4251	7.04601	51.9771	19.7572	99.8804	99.856	99.2683	99.3338	-19.8241	-10.3295	30.5285	-12.1907	-2.08207	-18.8272	23.115	3.06031
2.5	98.4267	90.8072	12.3237	-5.10412	25.7042	17.9261	98.5764	99.2965	95.1954	94.9168	7.20088	-15.5328	-9.96175	-21.5857	-11.4666	-24.9166	32.8801	18.1818
1
0.625	84.9557	89.0882	-0.06763	-8.39709	2.43246	-7.08623	91.79	91.8296	82.4264	82.4886	-15.9051	-13.505	20.3755	-11.297	-9.62766	-24.683	18.1706	-13.5464
0.25
0.15625	66.6667	48.0942	0.724638	-20.2179	8.54688	-9.59096	80.9477	73.3564	48.7878	58.5675	2.49073	-4.87055	11.2135	-13.8634	-17.0441	-33.9089	8.36424	6.43564
0.0625
0.039063	31.6618	17.6383	-0.11594	5.13802	10.58	-2.73627	48.1462	38.4085	16.6842	23.9312	2.39733	-7.94895	26.6864	-38.8405	-13.4878	-8.04137	-10.0536	-11.7912
0.015625
0.009766	10.1934	11.435	-6.22222	-3.65133	4.19932	2.26268	28.3713	24.9418	-11.2046	5.36696	2.87601	11.6104	11.2135	-36.3199	-27.9103	-42.1839	16.2752	15.1215
0.003906
0.002441	3.50705	-3.43797	3.24638	-15.816	-7.11282	0.028064	15.1866	13.6978	-4.31567	-2.4668	2.7904	5.06078	28.477	-41.4757	-26.117	-22.3974	20.5604	10.9361
0.000977
0.00061	-4.75254	-12.8176	-6.38647	-3.08959	10.1443	-20.287	20.0739	3.50234	-10.9991	2.54242	2.7904	5.06078	4.27677	-16.1778	-12.4544	-34.2426	28.7186	5.58056
0.000244
0.000153	0	0	0	0	0	0	0	0	-10.9938	-1.84054	16.0663	1.28743	0	0	0	0	0	0
