# Supplementary material for: Structural basis of spike RBM-specific human antibodies counteracting broad SARS-CoV-2 variants
Source: Commun Biol. 2023 Apr 11;6:395. doi: 10.1038/s42003-023-04782-6 (PMC10088672; doi:10.1038/s42003-023-04782-6)
Supplement: Supplementary file 7 — Supplementary Data 4 [file 42003_2023_4782_MOESM7_ESM.xlsx]

## Sheet: VHVL usage of isolated mAbs
		3	1	3	2	5	4	4	2	1	3	1	1	1	1	1	8	24	7	1	3	1	1	1	1	5	7	5	2	3	sum
NCV_ALL		2.94118	0.980392	2.94118	1.96078	4.90196	3.92157	3.92157	1.96078	0.980392	2.94118	0.980392	0.980392	0.980392	0.980392	0.980392	7.84314	23.5294	6.86275	0.980392	2.94118	0.980392	0.980392	0.980392	0.980392	4.90196	6.86275	4.90196	1.96078	2.94118	%
102	IGKV1-5	0	0	0	0	2	0	0	0	0	0	0	0	0	0	0	1	6	0	0	1	0	0	0	0	0	0	0	0	0	9.80392	10
	IGKV1-6	0	0	0	0	0	0	0	0	0	1	0	0	0	0	0	0	0	0	0	0	0	0	0	0	0	0	0	0	0	0.980392	1
	IGKV1-8	0	0	0	0	0	0	0	0	0	0	0	0	0	0	0	0	0	0	0	0	0	0	0	0	0	0	1	0	0	0.980392	1
	IGKV1-9	0	0	0	0	0	0	0	0	0	0	1	1	0	0	0	0	0	0	0	1	0	0	1	0	0	0	1	0	0	4.90196	5
	IGKV1-17	0	0	0	0	0	0	0	0	0	0	0	0	0	0	0	0	0	0	0	0	0	0	0	0	0	1	0	0	0	0.980392	1
	IGKV1-33	0	0	0	0	0	0	0	0	0	0	0	0	0	0	0	0	1	0	0	0	0	0	0	0	1	1	0	0	0	2.94118	3
	IGKV1-39	0	0	0	0	0	0	1	0	0	0	0	0	1	0	0	1	0	1	0	0	0	0	0	0	0	1	0	0	0	4.90196	5
	IGKV2-28	0	0	0	0	0	0	1	0	0	0	0	0	0	0	0	0	0	0	0	0	0	0	0	0	0	0	0	0	0	0.980392	1
	IGKV2-29	0	0	0	0	0	0	0	0	0	0	0	0	0	0	0	0	0	0	0	0	0	0	0	0	0	0	0	0	1	0.980392	1
	IGKV2-30	0	1	0	0	0	0	0	0	0	0	0	0	0	0	0	0	0	0	0	0	1	0	0	0	0	0	0	0	0	1.96078	2
	IGKV2-40	0	0	0	0	0	0	0	0	0	0	0	0	0	0	0	0	0	0	0	0	0	0	0	1	0	0	0	0	0	0.980392	1
	IGKV3-11	0	0	0	0	0	3	0	0	0	0	0	0	0	0	0	1	1	0	0	0	0	0	0	0	0	0	0	0	0	4.90196	5
	IGKV3-15	0	0	0	0	1	0	0	0	0	1	0	0	0	0	0	2	1	0	0	0	0	0	0	0	0	0	0	0	0	4.90196	5
	IGKV3-20	0	0	0	1	0	0	0	0	0	0	0	0	0	0	1	0	5	0	0	0	0	0	0	0	1	0	3	2	0	12.7451	13
	IGKV4-1	0	0	0	0	0	0	0	0	0	0	0	0	0	0	0	0	1	0	0	0	0	0	0	0	2	0	0	0	0	2.94118	3
	IGKV6-21	0	0	0	0	0	0	0	0	0	0	0	0	0	0	0	0	1	0	0	0	0	0	0	0	0	0	0	0	0	0.980392	1
	IGLV1-40	0	0	1	0	1	0	0	0	0	0	0	0	0	1	0	0	0	1	0	0	0	0	0	0	0	0	0	0	0	3.92157	4
	IGLV1-44	0	0	0	0	1	0	0	0	0	0	0	0	0	0	0	1	0	0	0	0	0	0	0	0	0	0	0	0	0	1.96078	2
	IGLV1-51	0	0	1	0	0	0	0	0	0	0	0	0	0	0	0	1	1	0	0	0	0	1	0	0	0	0	0	0	0	3.92157	4
	IGLV2-8	1	0	0	0	0	0	0	0	0	0	0	0	0	0	0	0	1	0	0	0	0	0	0	0	0	0	0	0	0	1.96078	2
	IGLV2-14	1	0	0	0	0	1	0	0	0	0	0	0	0	0	0	0	0	1	1	0	0	0	0	0	0	1	0	0	1	5.88235	6
	IGLV2-23	1	0	0	0	0	0	0	2	0	0	0	0	0	0	0	0	0	0	0	0	0	0	0	0	0	0	0	0	0	2.94118	3
	IGLV3-1	0	0	0	1	0	0	1	0	0	1	0	0	0	0	0	0	2	1	0	1	0	0	0	0	1	0	0	0	1	8.82353	9
	IGLV3-10	0	0	0	0	0	0	0	0	0	0	0	0	0	0	0	0	0	1	0	0	0	0	0	0	0	0	0	0	0	0.980392	1
	IGLV3-19	0	0	0	0	0	0	0	0	0	0	0	0	0	0	0	0	0	0	0	0	0	0	0	0	0	1	0	0	0	0.980392	1
	IGLV3-25	0	0	1	0	0	0	1	0	1	0	0	0	0	0	0	0	1	0	0	0	0	0	0	0	0	2	0	0	0	5.88235	6
	IGLV3-27	0	0	0	0	0	0	0	0	0	0	0	0	0	0	0	1	1	0	0	0	0	0	0	0	0	0	0	0	0	1.96078	2
	IGLV4-69	0	0	0	0	0	0	0	0	0	0	0	0	0	0	0	0	1	1	0	0	0	0	0	0	0	0	0	0	0	1.96078	2
	IGLV6-57	0	0	0	0	0	0	0	0	0	0	0	0	0	0	0	0	1	1	0	0	0	0	0	0	0	0	0	0	0	1.96078	2
		IGHV1-2	IGHV1-8	IGHV1-18	IGHV1-24	IGHV1-46	IGHV1-69	IGHV2-5	IGHV2-26	IGHV2-70	IGHV3-7	IGHV3-9	IGHV3-11	IGHV3-13	IGHV3-15	IGHV3-21	IGHV3-23	IGHV3-30	IGHV3-33	IGHV3-48	IGHV3-53	IGHV3-64	IGHV3-72	IGHV4-4	IGHV4-31	IGHV4-34	IGHV4-39	IGHV4-59	IGHV5-10	IGHV5-51
		3	0	2	1	3	3	3	0	0	2	1	1	0	0	1	6	10	5	0	2	0	0	1	0	2	4	1	0	1	sum
NCV1,2		5.76923	0	3.84615	1.92308	5.76923	5.76923	5.76923	0	0	3.84615	1.92308	1.92308	0	0	1.92308	11.5385	19.2308	9.61538	0	3.84615	0	0	1.92308	0	3.84615	7.69231	1.92308	0	1.92308	%
52	IGKV1-5	0	0	0	0	2	0	0	0	0	0	0	0	0	0	0	1	3	0	0	0	0	0	0	0	0	0	0	0	0	11.5385	6
	IGKV1-6	0	0	0	0	0	0	0	0	0	0	0	0	0	0	0	0	0	0	0	0	0	0	0	0	0	0	0	0	0	0	0
	IGKV1-8	0	0	0	0	0	0	0	0	0	0	0	0	0	0	0	0	0	0	0	0	0	0	0	0	0	0	0	0	0	0	0
	IGKV1-9	0	0	0	0	0	0	0	0	0	0	1	1	0	0	0	0	0	0	0	1	0	0	1	0	0	0	1	0	0	9.61538	5
	IGKV1-17	0	0	0	0	0	0	0	0	0	0	0	0	0	0	0	0	0	0	0	0	0	0	0	0	0	1	0	0	0	1.92308	1
	IGKV1-33	0	0	0	0	0	0	0	0	0	0	0	0	0	0	0	0	1	0	0	0	0	0	0	0	0	1	0	0	0	3.84615	2
	IGKV1-39	0	0	0	0	0	0	1	0	0	0	0	0	0	0	0	0	0	0	0	0	0	0	0	0	0	0	0	0	0	1.92308	1
	IGKV2-28	0	0	0	0	0	0	0	0	0	0	0	0	0	0	0	0	0	0	0	0	0	0	0	0	0	0	0	0	0	0	0
	IGKV2-29	0	0	0	0	0	0	0	0	0	0	0	0	0	0	0	0	0	0	0	0	0	0	0	0	0	0	0	0	0	0	0
	IGKV2-30	0	0	0	0	0	0	0	0	0	0	0	0	0	0	0	0	0	0	0	0	0	0	0	0	0	0	0	0	0	0	0
	IGKV2-40	0	0	0	0	0	0	0	0	0	0	0	0	0	0	0	0	0	0	0	0	0	0	0	0	0	0	0	0	0	0	0
	IGKV3-11	0	0	0	0	0	3	0	0	0	0	0	0	0	0	0	1	1	0	0	0	0	0	0	0	0	0	0	0	0	9.61538	5
	IGKV3-15	0	0	0	0	0	0	0	0	0	1	0	0	0	0	0	2	0	0	0	0	0	0	0	0	0	0	0	0	0	5.76923	3
	IGKV3-20	0	0	0	1	0	0	0	0	0	0	0	0	0	0	1	0	0	0	0	0	0	0	0	0	0	0	0	0	0	3.84615	2
	IGKV4-1	0	0	0	0	0	0	0	0	0	0	0	0	0	0	0	0	0	0	0	0	0	0	0	0	2	0	0	0	0	3.84615	2
	IGKV6-21	0	0	0	0	0	0	0	0	0	0	0	0	0	0	0	0	0	0	0	0	0	0	0	0	0	0	0	0	0	0	0
	IGLV1-40	0	0	0	0	1	0	0	0	0	0	0	0	0	0	0	0	0	0	0	0	0	0	0	0	0	0	0	0	0	1.92308	1
	IGLV1-44	0	0	0	0	0	0	0	0	0	0	0	0	0	0	0	1	0	0	0	0	0	0	0	0	0	0	0	0	0	1.92308	1
	IGLV1-51	0	0	1	0	0	0	0	0	0	0	0	0	0	0	0	1	0	0	0	0	0	0	0	0	0	0	0	0	0	3.84615	2
	IGLV2-8	1	0	0	0	0	0	0	0	0	0	0	0	0	0	0	0	0	0	0	0	0	0	0	0	0	0	0	0	0	1.92308	1
	IGLV2-14	1	0	0	0	0	0	0	0	0	0	0	0	0	0	0	0	0	1	0	0	0	0	0	0	0	0	0	0	0	3.84615	2
	IGLV2-23	1	0	0	0	0	0	0	0	0	0	0	0	0	0	0	0	0	0	0	0	0	0	0	0	0	0	0	0	0	1.92308	1
	IGLV3-1	0	0	0	0	0	0	1	0	0	1	0	0	0	0	0	0	2	1	0	1	0	0	0	0	0	0	0	0	1	13.4615	7
	IGLV3-10	0	0	0	0	0	0	0	0	0	0	0	0	0	0	0	0	0	1	0	0	0	0	0	0	0	0	0	0	0	1.92308	1
	IGLV3-19	0	0	0	0	0	0	0	0	0	0	0	0	0	0	0	0	0	0	0	0	0	0	0	0	0	1	0	0	0	1.92308	1
	IGLV3-25	0	0	1	0	0	0	1	0	0	0	0	0	0	0	0	0	1	0	0	0	0	0	0	0	0	1	0	0	0	7.69231	4
	IGLV3-27	0	0	0	0	0	0	0	0	0	0	0	0	0	0	0	0	1	0	0	0	0	0	0	0	0	0	0	0	0	1.92308	1
	IGLV4-69	0	0	0	0	0	0	0	0	0	0	0	0	0	0	0	0	0	1	0	0	0	0	0	0	0	0	0	0	0	1.92308	1
	IGLV6-57	0	0	0	0	0	0	0	0	0	0	0	0	0	0	0	0	1	1	0	0	0	0	0	0	0	0	0	0	0	3.84615	2
		IGHV1-2	IGHV1-8	IGHV1-18	IGHV1-24	IGHV1-46	IGHV1-69	IGHV2-5	IGHV2-26	IGHV2-70	IGHV3-7	IGHV3-9	IGHV3-11	IGHV3-13	IGHV3-15	IGHV3-21	IGHV3-23	IGHV3-30	IGHV3-33	IGHV3-48	IGHV3-53	IGHV3-64	IGHV3-72	IGHV4-4	IGHV4-31	IGHV4-34	IGHV4-39	IGHV4-59	IGHV5-10	IGHV5-51
		0	1	1	1	2	1	1	2	1	1	0	0	1	1	0	2	14	2	1	1	1	1	0	1	3	3	4	0	2	sum
NCV4,7,8		0	2.08333	2.08333	2.08333	4.16667	2.08333	2.08333	4.16667	2.08333	2.08333	0	0	2.08333	2.08333	0	4.16667	29.1667	4.16667	2.08333	2.08333	2.08333	2.08333	0	2.08333	6.25	6.25	8.33333	0	4.16667	%
48	IGKV1-5	0	0	0	0	0	0	0	0	0	0	0	0	0	0	0	0	3	0	0	1	0	0	0	0	0	0	0	0	0	8.33333	4
	IGKV1-6	0	0	0	0	0	0	0	0	0	1	0	0	0	0	0	0	0	0	0	0	0	0	0	0	0	0	0	0	0	2.08333	1
	IGKV1-8	0	0	0	0	0	0	0	0	0	0	0	0	0	0	0	0	0	0	0	0	0	0	0	0	0	0	1	0	0	2.08333	1
	IGKV1-9	0	0	0	0	0	0	0	0	0	0	0	0	0	0	0	0	0	0	0	0	0	0	0	0	0	0	0	0	0	0	0
	IGKV1-17	0	0	0	0	0	0	0	0	0	0	0	0	0	0	0	0	0	0	0	0	0	0	0	0	0	0	0	0	0	0	0
	IGKV1-33	0	0	0	0	0	0	0	0	0	0	0	0	0	0	0	0	0	0	0	0	0	0	0	0	1	0	0	0	0	2.08333	1
	IGKV1-39	0	0	0	0	0	0	0	0	0	0	0	0	1	0	0	1	0	1	0	0	0	0	0	0	0	1	0	0	0	8.33333	4
	IGKV2-28	0	0	0	0	0	0	1	0	0	0	0	0	0	0	0	0	0	0	0	0	0	0	0	0	0	0	0	0	0	2.08333	1
	IGKV2-29	0	0	0	0	0	0	0	0	0	0	0	0	0	0	0	0	0	0	0	0	0	0	0	0	0	0	0	0	1	2.08333	1
	IGKV2-30	0	1	0	0	0	0	0	0	0	0	0	0	0	0	0	0	0	0	0	0	1	0	0	0	0	0	0	0	0	4.16667	2
	IGKV2-40	0	0	0	0	0	0	0	0	0	0	0	0	0	0	0	0	0	0	0	0	0	0	0	1	0	0	0	0	0	2.08333	1
	IGKV3-11	0	0	0	0	0	0	0	0	0	0	0	0	0	0	0	0	0	0	0	0	0	0	0	0	0	0	0	0	0	0	0
	IGKV3-15	0	0	0	0	1	0	0	0	0	0	0	0	0	0	0	0	1	0	0	0	0	0	0	0	0	0	0	0	0	4.16667	2
	IGKV3-20	0	0	0	0	0	0	0	0	0	0	0	0	0	0	0	0	5	0	0	0	0	0	0	0	1	0	3	0	0	18.75	9
	IGKV4-1	0	0	0	0	0	0	0	0	0	0	0	0	0	0	0	0	1	0	0	0	0	0	0	0	0	0	0	0	0	2.08333	1
	IGKV6-21	0	0	0	0	0	0	0	0	0	0	0	0	0	0	0	0	1	0	0	0	0	0	0	0	0	0	0	0	0	2.08333	1
	IGLV1-40	0	0	1	0	0	0	0	0	0	0	0	0	0	1	0	0	0	1	0	0	0	0	0	0	0	0	0	0	0	6.25	3
	IGLV1-44	0	0	0	0	1	0	0	0	0	0	0	0	0	0	0	0	0	0	0	0	0	0	0	0	0	0	0	0	0	2.08333	1
	IGLV1-51	0	0	0	0	0	0	0	0	0	0	0	0	0	0	0	0	1	0	0	0	0	1	0	0	0	0	0	0	0	4.16667	2
	IGLV2-8	0	0	0	0	0	0	0	0	0	0	0	0	0	0	0	0	1	0	0	0	0	0	0	0	0	0	0	0	0	2.08333	1
	IGLV2-14	0	0	0	0	0	1	0	0	0	0	0	0	0	0	0	0	0	0	1	0	0	0	0	0	0	1	0	0	1	8.33333	4
	IGLV2-23	0	0	0	0	0	0	0	2	0	0	0	0	0	0	0	0	0	0	0	0	0	0	0	0	0	0	0	0	0	4.16667	2
	IGLV3-1	0	0	0	1	0	0	0	0	0	0	0	0	0	0	0	0	0	0	0	0	0	0	0	0	1	0	0	0	0	4.16667	2
	IGLV3-10	0	0	0	0	0	0	0	0	0	0	0	0	0	0	0	0	0	0	0	0	0	0	0	0	0	0	0	0	0	0	0
	IGLV3-19	0	0	0	0	0	0	0	0	0	0	0	0	0	0	0	0	0	0	0	0	0	0	0	0	0	0	0	0	0	0	0
	IGLV3-25	0	0	0	0	0	0	0	0	1	0	0	0	0	0	0	0	0	0	0	0	0	0	0	0	0	1	0	0	0	4.16667	2
	IGLV3-27	0	0	0	0	0	0	0	0	0	0	0	0	0	0	0	1	0	0	0	0	0	0	0	0	0	0	0	0	0	2.08333	1
	IGLV4-69	0	0	0	0	0	0	0	0	0	0	0	0	0	0	0	0	1	0	0	0	0	0	0	0	0	0	0	0	0	2.08333	1
	IGLV6-57	0	0	0	0	0	0	0	0	0	0	0	0	0	0	0	0	0	0	0	0	0	0	0	0	0	0	0	0	0	0	0
		IGHV1-2	IGHV1-8	IGHV1-18	IGHV1-24	IGHV1-46	IGHV1-69	IGHV2-5	IGHV2-26	IGHV2-70	IGHV3-7	IGHV3-9	IGHV3-11	IGHV3-13	IGHV3-15	IGHV3-21	IGHV3-23	IGHV3-30	IGHV3-33	IGHV3-48	IGHV3-53	IGHV3-64	IGHV3-72	IGHV4-4	IGHV4-31	IGHV4-34	IGHV4-39	IGHV4-59	IGHV5-10	IGHV5-51
																		5
																		4
																		3
																		2
																		1
																		0
